# Supplementary material for: High-Performance Proteomics Using Nano‑, Capillary‑, and Microflow Chromatographic Separations
Source: J Proteome Res. 2025 Sep 3;24(10):4988–5000. doi: 10.1021/acs.jproteome.5c00327 (PMC12501992; doi:10.1021/acs.jproteome.5c00327)
Supplement: Supplementary file 2 [file pr5c00327_si_002.xlsx]

## Sheet: Fig2A,B
Data used for constructing the bar plots of number of peptide and protein group identifications for each setup depending on the peptide loading in Fig 2A,B.
Peptide numbers were taken from summary.txt and protein group numbers (Intensity >0) from proteinGroups.txt files from appropriate MaxQuant combined folders of specific setup and peptide loading
se-standard error
	Setup
	50 µL/min			10 µL/min			5 µL/min			1.5 µL/min			0.3 µL/min trap-and elute			0.3 µL/min direct-injection
	number of peptides			number of peptides			number of peptides			number of peptides			number of peptides			number of peptides
peptide loading	mean	se		mean	se		mean	se		mean	se		mean	se		mean	se
5ng	8.57143	1.5253		248.143	7.61399		382.143	25.6519		2068.14	84.4073		1665.86	97.1257		878.571	61.1243
10ng	65.4286	7.61533		464.429	14.885		1059.57	57.282		5485.14	230.185		4787	487.498		2634	174.356
20ng	226.857	31.1971		1166.57	28.5347		2488.71	118.915		6360.43	317.801		8576.14	277.023		4847.86	290.12
50ng	899.429	93.6892		1896.43	60.5388		4085.14	211.066		10551.1	537.401		10492.4	548.204		7158.14	505.774
100ng	1707	149.928		4000.86	112.562		7984.14	410.799		18079.9	882.158		16294.1	810.489		11118.4	553.513
200ng	3559.29	275.8		9026.29	284.188		13911.7	695.571		24712.7	1204.17		20980.3	932.151		15898.1	731.802
500ng	11719	728.258		18106.1	685.545		21750.3	993.248		26822.3	1325.69		20736.9	934.434		19462	880.832
1ug	20758.6	993.386		23616	970.464		24566.4	1072.49		27337.3	1379.26		22742.3	1025.26		20538.1	904.739
2ug	25144.3	1046.24		26626.9	1083.99		26308	1120.01		26909	1355.22		22232	1011.03		20555.4	916.502
5ug	30773.4	1104.6		28028.9	1142.82		27009.4	1171.39		26498.3	1517.2		20563.9	894.084		20244.3	875.075
10ug	31557.1	1116.4		28453.7	1179.53
	50 µL/min			10 µL/min			5 µL/min			1.5 µL/min			0.3 µL/min trap-and elute			0.3 µL/min direct-injection
	Protein groups quantified			Protein groups quantified			Protein groups quantified			Protein groups quantified			Protein groups quantified			Protein groups quantified
peptide loading	mean	se		mean	se		mean	se		mean	se		mean	se		mean	se
5ng	5	2.26321		54	2.99395		89	17.64		574.667	15.6936		513.667	19.6761		351.667	6.63061
10ng	32.3333	4.57333		91.3333	5.80695		240.333	34.6452		1124.67	24.1998		1197	36.2644		800.667	10.2679
20ng	118.333	29.0788		252.333	3.97407		492.667	45.7473		1243.67	72.293		1872.33	37.9102		1308.67	14.7688
50ng	312.333	46.6619		384.333	16.9867		769.667	58.4103		1956.33	44.123		2180.67	9.33		1753	24
100ng	580.667	41.4596		715.667	7.70269		1369.33	92.0528		3031.67	10.7552		2902.33	8.18624		2464	43.8415
200ng	990.667	49.9106		1412.33	10.1425		2294.33	81.0528		3707.33	17.5429		3268.33	19.3479		3124.33	9.6242
500ng	2224.67	44.1375		2814.33	10.2679		3484.67	47		4007.33	2.35563		3343.33	25.4632		3355.33	10.4533
1ug	3124.33	19.8704		3565.33	20.1265		3664.67	1.72856		4111.67	12.0999		3494	13.0503		3303	6.30052
2ug	3529.33	27.284		3869	18.8337		3853.67	11.3349		4144	15.2242		3478.67	3.63761		3253.67	4.71125
5ug	3961.33	38.4968		4040.33	29.5159		3959	9.8		4091.67	59.1727		3268.33	24.0139		3244.33	9.75635
10ug	4084	5.9879		4040.33	15

## Sheet: Fig3A,B,C,D
Data used for constructing the stacked bar plots of number of peptide and protein group identifications for each setup depending on the peptide loading in Fig 3A,B,C,D.
Peptide numbers were taken from summary.txt and protein group numbers (Intensity >0) from proteinGroups.txt files from appropriate MaxQuant combined folders of specific setup and peptide loading
se-standard error
	Setup									Setup
	1.5 µL/min MnESI			1.5 µL/min			reference 1.5 µL/min vs 1.5 µL/min MnESI			1.5 µL/min MnESI			1.5 µL/min			reference 1.5 µL/min vs 1.5 µL/min MnESI
	number of peptides			number of peptides						Protein groups quantified			Protein groups quantified
peptide loading	mean	se		mean	se		gained peptide id	+ % boost		mean	se		mean	se		gained protein id	% boost
5ng	870	20.4		2068.1	84.4		1198.1	137.7		246.333	4.71125		574.667	15.6936		328.333	133.288
10ng	2211.9	71.9		5485.1	230.2		3273.3	148		513.333	2.84781		1124.67	24.1998		611.333	119.091
20ng	4030.6	145		6360.4	317.8		2329.9	57.8		868.333	6.91423		1243.67	72.293		375.333	43.2246
50ng	5568.1	241.3		10551.1	537.4		4983	89.5		1244	11.3161		1956.33	44.123		712.333	57.2615
100ng	11671.3	558.9		18079.9	882.2		6408.6	54.9		2152.67	5.58208		3031.67	10.7552		879	40.8331
200ng	19103.7	910.3		24712.7	1204.2		5609	29.4		3159	28.2675		3707.33	17.5429		548.333	17.3578
500ng	23548.6	1198.9		26822.3	1325.7		3273.7	13.9		3699.67	26		4007.33	2.35563		307.667	8.31606
1ug	24151.6	1243.7		27337.3	1379.3		3185.7	13.2		3855	18.5252		4111.67	12.0999		256.667	6.65802
2ug	24845.9	1272.4		26909	1355.2		2063.1	8.3		3920	15.3081		4144	15.2242		224	5.71429
	5 µL/min			5 µL/min MnESI			5 µL/min MnESI vs reference 5 µL/min			5 µL/min			5 µL/min MnESI			5 µL/min MnESI vs reference 5 µL/min
	number of peptides			number of peptides						Protein groups quantified			Protein groups quantified
peptide loading	mean	se		mean	se		gained peptide id	+ % boost		mean	se		mean	se		gained protein id	% boost
5ng	382.1	25.7		703.4	24		321.3	84.1		89	17.64		220.333	10.5144		131.333	147.566
10ng	1059.6	57.3		955.6	116.3		0	0		240.333	34.6452		197	84.6892		0	0
20ng	2488.7	118.9		2845.4	77.7		356.7	14.3		492.667	45.7473		535	7.92125		42.3333	8.59269
50ng	4085.1	211.1		4096.4	160.5		11.3	0.3		769.667	58.4103		816.333	21.0288		46.6667	6.06323
100ng	7984.1	410.8		8218	336.3		233.9	2.9		1369.33	92.0528		1472	27.7417		102.667	7.49757
200ng	13911.7	695.6		16180.1	723.9		2268.4	16.3		2294.33	81.0528		2707.67	54.4153		413.333	18.0154
500ng	21750.3	993.2		24946.4	1089.5		3196.1	14.7		3484.67	47		3645.33	26.8344		160.667	4.61068
1ug	24566.4	1072.5		26861	1141.1		2294.6	9.3		3664.67	1.72856		3878.67	16.5669		214	5.83955
2ug	26308	1120		27814.6	1196.6		1506.6	5.7		3853.67	11.3349		4011	7.06688		157.333	4.08269
5ug	27009.4	1171.4		27953.3	1216.9		943.9	3.5		3959	9.8		4065.33	16.6824		106.333	2.68586
5ug
10ug
peptide loading
5ng
10ng
20ng
50ng
100ng
200ng
500ng
1ug
2ug
5ug
10ug

## Sheet: Fig4B
Retention time stability of 15 PROCAL iRT peptides in 100 robustness runs (HeLa, CSF, Plasma) analysed via Skyline
	PROCAL peptide RT (min)
Replicate name	K.FGTGTYAGGEK.V..75..85.	K.LSSGYDGTSYK.T..53..63.	K.SYASDFGSSAK.T..97..107.	K.LYSYYSSTESK.L..119..129.	K.TLIAYDDSSTK.L..108..118.	K.FLASSEGGFTK.Y..163..173.	K.HLTGLTFDTYK.G..141..151.	K.GFLDYESTGAK.F..152..162.	K.HDTVFGSYLYK.A..207..217.	K.YFGYTSDTFGK.T..229..239.	K.TFGTETFDTFK.F..262..272.	K.FLFTGYDTSVK.A..273..283.	K.GIFGAFTDDYK.T..295..305.	K.VSSIFFDTFDK.F..350..360.	K.FFLTGTSIFVK.G..361..371.
Day1_1_5_ul_robust_test_HeLa_500ng_R1	4.77	6.04	7.01	9.78	13.15	14.73	19.74	20.86	21.98	24.49	30.1	31.93	34.39	38.31	41.4
Day1_1_5_ul_robust_test_HeLa_500ng_R2	4.78	6.07	7.02	9.77	13.16	14.69	19.71	20.88	22	24.49	30.08	31.91	34.38	38.31	41.4
Day1_1_5_ul_robust_test_HeLa_500ng_R3	4.77	6.06	7.01	9.77	13.15	14.73	19.75	20.86	21.99	24.54	30.15	31.93	34.42	38.29	41.4
Day1_1_5_ul_robust_test_HeLa_500ng_R4	4.77	6.06	7.03	9.78	13.15	14.67	19.74	20.86	21.99	24.49	30.12	31.93	34.39	38.29	41.4
Day1_1_5_ul_robust_test_HeLa_500ng_R5	4.77	6.06	7.01	9.77	13.15	14.69	19.7	20.86	21.99	24.49	30.06	31.88	34.39	38.29	41.4
Day1_1_5_ul_robust_test_HeLa_500ng_R6	4.79	6.07	7.03	9.75	13.13	14.67	19.68	20.88	21.98	24.49	30.12	31.89	34.37	38.31	41.37
Day1_1_5_ul_robust_test_HeLa_500ng_R7	4.77	6.06	7.03	9.73	13.12	14.66	19.67	20.85	21.96	24.46	30.08	31.89	34.36	38.29	41.37
Day1_1_5_ul_robust_test_HeLa_500ng_R8	4.77	6.06	6.98	9.73	13.1	14.66	19.68	20.83	21.94	24.44	30.05	31.91	34.37	38.27	41.37
Day1_1_5_ul_robust_test_HeLa_500ng_R9	4.77	6.06	7	9.71	13.1	14.67	19.67	20.83	21.96	24.46	30.05	31.89	34.36	38.25	41.37
Day1_1_5_ul_robust_test_HeLa_500ng_R10	4.77	6.04	7	9.71	12.74	14.66	19.67	20.85	21.91	24.46	30.05	31.86	34.34	38.27	41.37
Day1_1_5_ul_robust_test_HeLa_500ng_R11	4.76	6.04	6.98	9.7	13.1	14.64	19.68	20.81	21.89	24.44	30.06	31.88	34.37	38.24	41.37
Day2_1_5_ul_robust_test_HeLa_500ng_R1	4.69	5.97	6.93	9.65	13.03	14.54	19.53	20.74	21.8	24.34	29.96	31.79	34.29	38.2	41.26
Day2_1_5_ul_robust_test_HeLa_500ng_R2	4.7	5.99	6.93	9.61	13.05	14.55	19.55	20.76	21.79	24.37	29.98	31.79	34.29	38.19	41.28
Day2_1_5_ul_robust_test_HeLa_500ng_R3	4.7	5.99	6.93	9.66	12.66	14.54	19.56	20.76	21.8	24.35	29.96	31.81	34.29	38.22	41.26
Day2_1_5_ul_robust_test_HeLa_500ng_R4	4.7	5.99	6.91	9.65	13.05	14.55	19.55	20.74	21.82	24.34	29.98	31.79	34.29	38.19	41.28
Day2_1_5_ul_robust_test_HeLa_500ng_R5	4.69	5.97	6.93	9.65	13.03	14.52	19.56	20.73	21.8	24.34	29.98	31.81	34.29	38.2	41.26
Day2_1_5_ul_robust_test_HeLa_500ng_R6	4.69	5.97	6.93	9.63	12.66	14.52	19.55	20.74	21.8	24.34	29.94	31.79	34.29	38.2	41.26
Day2_1_5_ul_robust_test_HeLa_500ng_R7	4.7	5.99	6.94	9.63	12.66	14.54	19.55	20.76	21.8	24.35	29.96	31.79	34.29	38.19	41.26
Day2_1_5_ul_robust_test_HeLa_500ng_R8	4.7	5.99	6.93	9.65	12.66	14.54	19.51	20.73	21.79	24.35	29.98	31.81	34.3	38.2	41.26
Day2_1_5_ul_robust_test_HeLa_500ng_R9	4.7	5.99	6.93	9.63	12.67	14.54	19.53	20.73	21.79	24.34	29.98	31.77	34.27	38.19	41.26
Day2_1_5_ul_robust_test_HeLa_500ng_R10	4.69	5.99	6.93	9.65	12.66	14.54	19.53	20.74	21.82	24.34	29.98	31.77	34.29	38.19	41.28
Day2_1_5_ul_robust_test_HeLa_500ng_R11	4.7	5.99	6.94	9.65	12.67	14.54	19.53	20.73	21.82	24.34	29.94	31.79	34.29	38.19	41.26
Day3_1_5_ul_robust_test_HeLa_500ng_R1	4.62	5.92	6.84	9.58	12.96	14.49	19.44	20.69	21.74	24.27	29.93	31.72	34.24	38.15	41.21
Day3_1_5_ul_robust_test_HeLa_500ng_R2	4.64	5.94	6.84	9.53	12.95	14.47	19.43	20.69	21.7	24.27	29.91	31.74	34.24	38.15	41.25
Day3_1_5_ul_robust_test_HeLa_500ng_R3	4.67	5.95	6.88	9.61	13.02	14.5	19.48	20.73	21.75	24.35	29.98	31.79	34.29	38.19	41.25
Day3_1_5_ul_robust_test_HeLa_500ng_R4	4.64	5.94	6.88	9.6	13	14.5	19.46	20.69	21.74	24.3	29.98	31.79	34.27	38.19	41.26
Day3_1_5_ul_robust_test_HeLa_500ng_R5	4.65	5.95	6.88	9.6	13.02	14.47	19.43	20.68	21.72	24.27	29.91	31.76	34.25	38.17	41.23
Day3_1_5_ul_robust_test_HeLa_500ng_R6	4.65	5.94	6.88	9.58	13.02	14.47	19.44	20.71	21.7	24.3	29.94	31.76	34.27	38.19	41.25
Day3_1_5_ul_robust_test_HeLa_500ng_R7	4.67	5.95	6.89	9.58	13	14.49	19.48	20.71	21.74	24.32	29.96	31.77	34.29	38.17	41.25
Day3_1_5_ul_robust_test_HeLa_500ng_R8	4.64	5.94	6.88	9.56	13	14.45	19.43	20.69	21.72	24.28	29.91	31.76	34.25	38.17	41.21
Day3_1_5_ul_robust_test_HeLa_500ng_R9	4.65	5.95	6.86	9.58	12.98	14.49	19.48	20.69	21.7	24.28	29.91	31.74	34.25	38.17	41.21
Day3_1_5_ul_robust_test_HeLa_500ng_R10	4.67	5.95	6.86	9.6	12.98	14.45	19.44	20.69	21.72	24.28	29.91	31.74	34.25	38.15	41.23
Day3_1_5_ul_robust_test_HeLa_500ng_R11	4.65	5.94	6.86	9.56	12.98	14.45	19.43	20.68	21.7	24.28	29.89	31.72	34.24	38.14	41.23
Day4_1_5_ul_robust_test_HeLa_500ng_R1	4.64	5.94	6.86	9.56	12.96	14.45	19.43	20.69	21.72	24.32	29.94	31.76	34.29	38.17	41.23
Day4_1_5_ul_robust_test_HeLa_500ng_R2	4.65	5.94	6.88	9.6	12.98	14.47	19.41	20.69	21.72	24.3	29.94	31.76	34.27	38.17	41.23
Day4_1_5_ul_robust_test_HeLa_500ng_R3	4.64	5.95	6.88	9.58	12.96	14.45	19.39	20.69	21.72	24.32	29.93	31.74	34.27	38.14	41.23
Day4_1_5_ul_robust_test_HeLa_500ng_R4	4.65	5.94	6.86	9.58	12.59	14.43	19.41	20.69	21.7	24.3	29.89	31.74	34.24	38.17	41.2
Day4_1_5_ul_robust_test_HeLa_500ng_R5	4.64	5.94	6.88	9.56	12.57	14.4	19.38	20.66	21.67	24.27	29.88	31.72	34.24	38.12	41.18
Day4_1_5_ul_robust_test_HeLa_500ng_R6	4.62	5.92	6.84	9.53	12.95	14.4	19.39	20.64	21.67	24.25	29.88	31.72	34.22	38.12	41.2
Day4_1_5_ul_robust_test_HeLa_500ng_R7	4.62	5.9	6.84	9.53	12.57	14.42	19.39	20.68	21.67	24.25	29.88	31.71	34.22	38.14	41.2
Day4_1_5_ul_robust_test_HeLa_500ng_R8	4.62	5.92	6.86	9.54	12.95	14.38	19.33	20.62	21.62	24.23	29.84	31.67	34.18	38.1	41.14
Day4_1_5_ul_robust_test_HeLa_500ng_R9	4.62	5.92	6.81	9.54	12.91	14.38	19.33	20.62	21.6	24.22	29.86	31.69	34.2	38.1	41.14
Day4_1_5_ul_robust_test_HeLa_500ng_R10	4.62	5.9	6.82	9.53	12.91	14.38	19.34	20.64	21.6	24.23	29.84	31.69	34.18	38.12	41.13
Day4_1_5_ul_robust_test_HeLa_500ng_R11	4.62	5.9	6.82	9.53	12.95	14.4	19.33	20.66	21.6	24.23	29.84	31.67	34.18	38.12	41.14
Day1_1_5_ul_robust_test_CSF_400ng_R1	4.8	6.07	7.02	9.67	13.14	14.66	19.63	20.81	21.91	24.46	30.15	31.91	34.38	38.31	41.42
Day1_1_5_ul_robust_test_CSF_400ng_R2	4.74	6.04	6.93	9.61	13.08	14.57	19.55	20.76	21.84	24.39	30.08	31.83	34.3	38.25	41.35
Day1_1_5_ul_robust_test_CSF_400ng_R3	4.77	6.04	6.98	9.6	13.1	14.59	19.55	20.74	21.84	24.37	30.08	31.83	34.32	38.24	41.33
Day1_1_5_ul_robust_test_CSF_400ng_R4	4.77	6.02	6.96	9.6	13.07	14.59	19.56	20.76	21.82	24.37	30.08	31.81	34.32	38.25	41.33
Day2_1_5_ul_robust_test_CSF_400ng_R1	4.69	5.97	6.89	9.51	13	14.49	19.41	20.69	21.7	24.28	30	31.76	34.25	38.19	41.25
Day2_1_5_ul_robust_test_CSF_400ng_R2	4.7	5.99	6.89	9.51	13.02	14.45	19.44	20.68	21.7	24.25	30	31.74	34.24	38.17	41.25
Day2_1_5_ul_robust_test_CSF_400ng_R3	4.7	5.99	6.89	9.51	13.02	14.45	19.44	20.69	21.7	24.28	29.96	31.74	34.27	38.17	41.28
Day2_1_5_ul_robust_test_CSF_400ng_R4	4.7	5.97	6.89	9.51	12.98	14.47	19.43	20.69	21.68	24.27	30	31.74	34.24	38.17	41.23
Day3_1_5_ul_robust_test_CSF_400ng_R1	4.64	5.92	6.84	9.48	12.95	14.38	19.34	20.64	21.62	24.25	29.91	31.72	34.2	38.14	41.2
Day3_1_5_ul_robust_test_CSF_400ng_R2	4.65	5.92	6.82	9.46	12.91	14.37	19.36	20.62	21.62	24.22	29.93	31.69	34.22	38.14	41.21
Day3_1_5_ul_robust_test_CSF_400ng_R3	4.67	5.92	6.82	9.46	12.95	14.38	19.33	20.61	21.6	24.22	29.93	31.69	34.22	38.14	41.23
Day3_1_5_ul_robust_test_CSF_400ng_R4	4.65	5.92	6.84	9.44	12.93	14.35	19.34	20.61	21.62	24.22	29.91	31.71	34.2	38.12	41.2
Day4_1_5_ul_robust_test_CSF_400ng_R1	4.62	5.9	6.81	9.42	12.91	14.31	19.26	20.57	21.57	24.2	29.88	31.65	34.18	38.1	41.16
Day4_1_5_ul_robust_test_CSF_400ng_R2	4.62	5.9	6.79	9.42	12.9	14.31	19.27	20.57	21.55	24.18	29.89	31.65	34.17	38.1	41.14
Day4_1_5_ul_robust_test_CSF_400ng_R3	4.64	5.9	6.82	9.42	12.91	14.31	19.27	20.59	21.55	24.18	29.86	31.64	34.18	38.08	41.16
Day4_1_5_ul_robust_test_CSF_400ng_R4	4.64	5.92	6.81	9.44	12.93	14.33	19.29	20.59	21.53	24.2	29.88	31.67	34.18	38.08	41.16
Day1_1_5_ul_robust_test_plasma_1ug_R1	4.52	5.87	6.74	9.39	12.91	14.32	19.24	20.57	21.51	24.14	29.86	31.63	34.12	38.05	41.09
Day1_1_5_ul_robust_test_plasma_1ug_R2	4.48	5.85	6.75	9.38	12.91	14.33	19.26	20.57	21.49	24.12	29.84	31.63	34.1	38.03	41.07
Day1_1_5_ul_robust_test_plasma_1ug_R3	4.64	5.99	6.92	9.59	13.09	14.57	19.55	20.77	21.74	24.3	30.02	31.81	34.24	38.15	41.24
Day1_1_5_ul_robust_test_plasma_1ug_R4	4.64	6.01	6.89	9.62	13.06	14.57	19.55	20.76	21.73	24.31	30	31.82	34.24	38.17	41.28
Day1_1_5_ul_robust_test_plasma_1ug_R5	4.65	6.02	6.9	9.57	13.06	14.57	19.54	20.78	21.74	24.31	30.02	31.8	34.23	38.17	41.25
Day1_1_5_ul_robust_test_plasma_1ug_R6	4.62	5.99	6.88	9.58	13.08	14.59	19.54	20.78	21.74	24.32	30.02	31.79	34.26	38.15	41.25
Day1_1_5_ul_robust_test_plasma_1ug_R7	4.62	5.96	6.88	9.58	13.08	14.56	19.54	20.74	21.75	24.3	30	31.79	34.23	38.14	41.26
Day1_1_5_ul_robust_test_plasma_1ug_R8	4.65	5.99	6.9	9.58	13.07	14.55	19.52	20.75	21.71	24.29	30.02	31.79	34.23	38.15	41.23
Day1_1_5_ul_robust_test_plasma_1ug_R9	4.62	5.96	6.89	9.57	13.08	14.56	19.5	20.73	21.73	24.3	30.01	31.77	34.22	38.16	41.24
Day1_1_5_ul_robust_test_plasma_1ug_R10	4.65	5.99	6.88	9.57	13.06	14.54	19.51	20.75	21.73	24.31	29.98	31.77	34.23	38.15	41.25
Day2_1_5_ul_robust_test_plasma_1ug_R1	4.59	5.94	6.82	9.5	13.01	14.46	19.46	20.68	21.64	24.22	29.97	31.73	34.19	38.11	41.19
Day2_1_5_ul_robust_test_plasma_1ug_R2	4.57	5.93	6.83	9.51	13.03	14.49	19.43	20.7	21.63	24.21	29.92	31.72	34.2	38.1	41.16
Day2_1_5_ul_robust_test_plasma_1ug_R3	4.59	5.93	6.8	9.51	13.01	14.49	19.43	20.68	21.63	24.22	29.91	31.72	34.2	38.12	41.21
Day2_1_5_ul_robust_test_plasma_1ug_R4	4.6	5.94	6.85	9.5	13.01	14.48	19.45	20.68	21.64	24.22	29.97	31.73	34.2	38.11	41.18
Day2_1_5_ul_robust_test_plasma_1ug_R5	4.6	5.94	6.83	9.51	12.97	14.46	19.45	20.66	21.62	24.19	29.9	31.72	34.13	38.09	41.16
Day2_1_5_ul_robust_test_plasma_1ug_R6	4.57	5.9	6.8	9.48	12.96	14.45	19.4	20.66	21.56	24.19	29.91	31.7	34.17	38.06	41.18
Day2_1_5_ul_robust_test_plasma_1ug_R7	4.55	5.9	6.8	9.47	12.96	14.43	19.4	20.68	21.61	24.19	29.9	31.7	34.15	38.08	41.16
Day2_1_5_ul_robust_test_plasma_1ug_R8	4.58	5.92	6.8	9.48	13.03	14.45	19.42	20.7	21.62	24.21	29.88	31.7	34.15	38.08	41.15
Day2_1_5_ul_robust_test_plasma_1ug_R9	4.58	5.93	6.8	9.47	12.97	14.44	19.37	20.69	21.62	24.17	29.9	31.69	34.15	38.09	41.14
Day2_1_5_ul_robust_test_plasma_1ug_R10	4.59	5.93	6.8	9.49	12.99	14.44	19.39	20.64	21.58	24.16	29.89	31.71	34.15	38.07	41.15
Day3_1_5_ul_robust_test_plasma_1ug_R1	4.53	5.9	6.8	9.45	12.98	14.43	19.37	20.63	21.56	24.15	29.91	31.67	34.17	38.07	41.14
Day3_1_5_ul_robust_test_plasma_1ug_R2	4.53	5.88	6.77	9.45	12.98	14.4	19.34	20.62	21.58	24.15	29.86	31.68	34.15	38.06	41.16
Day3_1_5_ul_robust_test_plasma_1ug_R3	4.55	5.89	6.78	9.44	12.99	14.39	19.33	20.6	21.54	24.14	29.87	31.66	34.11	38.05	41.14
Day3_1_5_ul_robust_test_plasma_1ug_R4	4.55	5.9	6.78	9.45	12.96	14.38	19.33	20.62	21.54	24.12	29.9	31.68	34.12	38.04	41.14
Day3_1_5_ul_robust_test_plasma_1ug_R5	4.55	5.89	6.76	9.44	12.94	14.41	19.36	20.6	21.58	24.17	29.86	31.68	34.13	38.06	41.14
Day3_1_5_ul_robust_test_plasma_1ug_R6	4.51	5.88	6.76	9.45	12.96	14.39	19.33	20.64	21.55	24.19	29.85	31.64	34.14	38.06	41.12
Day3_1_5_ul_robust_test_plasma_1ug_R7	4.52	5.89	6.76	9.44	12.93	14.37	19.31	20.64	21.52	24.17	29.87	31.69	34.16	38.07	41.14
Day3_1_5_ul_robust_test_plasma_1ug_R8	4.53	5.88	6.77	9.45	12.95	14.39	19.36	20.65	21.53	24.19	29.9	31.7	34.15	38.09	41.14
Day3_1_5_ul_robust_test_plasma_1ug_R9	4.55	5.9	6.78	9.43	12.94	14.4	19.31	20.62	21.54	24.15	29.9	31.66	34.14	38.06	41.14
Day3_1_5_ul_robust_test_plasma_1ug_R10	4.57	5.9	6.78	9.45	12.96	14.41	19.34	20.62	21.58	24.17	29.88	31.68	34.15	38.06	41.16
Day4_1_5_ul_robust_test_plasma_1ug_R1	4.5	5.85	6.75	9.4	12.91	14.34	19.26	20.55	21.49	24.14	29.83	31.63	34.1	38.03	41.09
Day4_1_5_ul_robust_test_plasma_1ug_R2	4.5	5.87	6.76	9.42	12.93	14.35	19.28	20.58	21.49	24.14	29.8	31.64	34.09	38.02	41.09
Day4_1_5_ul_robust_test_plasma_1ug_R3	4.48	5.85	6.73	9.4	12.91	14.34	19.26	20.59	21.45	24.12	29.81	31.63	34.08	38.01	41.07
Day4_1_5_ul_robust_test_plasma_1ug_R4	4.53	5.87	6.73	9.38	12.91	14.34	19.24	20.57	21.44	24.12	29.81	31.61	34.08	38.01	41.05
Day4_1_5_ul_robust_test_plasma_1ug_R5	4.55	5.86	6.74	9.38	12.9	14.33	19.23	20.57	21.48	24.08	29.8	31.63	34.06	38	41.05
Day4_1_5_ul_robust_test_plasma_1ug_R6	4.48	5.85	6.71	9.36	12.91	14.33	19.24	20.55	21.44	24.08	29.79	31.59	34.08	37.99	41.05
Day4_1_5_ul_robust_test_plasma_1ug_R7	4.49	5.86	6.73	9.37	12.9	14.32	19.23	20.55	21.43	24.08	29.79	31.6	34.07	38.01	41.07
Day4_1_5_ul_robust_test_plasma_1ug_R8	4.48	5.83	6.73	9.36	12.87	14.31	19.22	20.54	21.42	24.1	29.76	31.61	34.08	37.99	41.05
Day4_1_5_ul_robust_test_plasma_1ug_R9	4.5	5.85	6.75	9.38	12.91	14.36	19.26	20.59	21.49	24.12	29.81	31.63	34.1	38.03	41.07
Day4_1_5_ul_robust_test_plasma_1ug_R10	4.52	5.89	6.79	9.45	12.96	14.39	19.31	20.61	21.51	24.16	29.85	31.65	34.11	38.03	41.08
Average RT (min)	4.64	5.95	6.86	9.54	12.96	14.47	19.44	20.69	21.69	24.27	29.94	31.74	34.23	38.14	41.22
std.deviation of RT (min)	0.08	0.06	0.08	0.11	0.13	0.11	0.13	0.08	0.14	0.11	0.09	0.08	0.09	0.08	0.09
CV (%) of RT	1.79	1.01	1.19	1.12	1.01	0.74	0.68	0.41	0.67	0.44	0.29	0.26	0.25	0.21	0.22

## Sheet: Fig4C,D
Data used for constructing the bar plots of number of peptide and protein group identifications for each setup depending on the peptide loading in Fig 4C,D.
Peptide numbers were taken from summary.txt and protein group numbers (Intensity >0) from proteinGroups.txt files from appropriate MaxQuant combined search folders of robustness experiment runs
Raw file	Peptide Sequences Identified	Protein groups quantified		Raw file	Peptide Sequences Identified	Protein groups quantified		Raw file	Peptide Sequences Identified	Protein groups quantified
Day1_1_5_ul_robust_test_CSF_R1	12864	2160		Day1_1_5_ul_robust_test_HeLa_R1	25041	4009		Day1_1_5_ul_robust_test_plasma_R1	2968	336
Day1_1_5_ul_robust_test_CSF_R2	13335	2220		Day1_1_5_ul_robust_test_HeLa_R2	24838	3995		Day1_1_5_ul_robust_test_plasma_R2	2936	332
Day1_1_5_ul_robust_test_CSF_R3	13384	2196		Day1_1_5_ul_robust_test_HeLa_R3	25136	4049		Day1_1_5_ul_robust_test_plasma_R3	2936	329
Day1_1_5_ul_robust_test_CSF_R4	13267	2201		Day1_1_5_ul_robust_test_HeLa_R4	25214	4038		Day1_1_5_ul_robust_test_plasma_R4	2946	337
Day2_1_5_ul_robust_test_CSF_R1	13307	2205		Day1_1_5_ul_robust_test_HeLa_R5	25382	4045		Day1_1_5_ul_robust_test_plasma_R5	2915	328
Day2_1_5_ul_robust_test_CSF_R2	13296	2223		Day1_1_5_ul_robust_test_HeLa_R6	24973	4027		Day1_1_5_ul_robust_test_plasma_R6	2938	339
Day2_1_5_ul_robust_test_CSF_R3	13310	2196		Day1_1_5_ul_robust_test_HeLa_R7	25346	4046		Day1_1_5_ul_robust_test_plasma_R7	2936	333
Day2_1_5_ul_robust_test_CSF_R4	13223	2229		Day1_1_5_ul_robust_test_HeLa_R8	25085	4071		Day1_1_5_ul_robust_test_plasma_R8	2901	333
Day3_1_5_ul_robust_test_CSF_R1	12884	2178		Day1_1_5_ul_robust_test_HeLa_R9	25155	4057		Day1_1_5_ul_robust_test_plasma_R9	2903	326
Day3_1_5_ul_robust_test_CSF_R2	12798	2180		Day1_1_5_ul_robust_test_HeLa_R10	25280	4075		Day1_1_5_ul_robust_test_plasma_R10	2906	339
Day3_1_5_ul_robust_test_CSF_R3	12584	2172		Day1_1_5_ul_robust_test_HeLa_R11	25182	4068		Day2_1_5_ul_robust_test_plasma_R1	2924	336
Day3_1_5_ul_robust_test_CSF_R4	12663	2172		Day2_1_5_ul_robust_test_HeLa_R1	25330	4058		Day2_1_5_ul_robust_test_plasma_R2	2904	344
Day4_1_5_ul_robust_test_CSF_R1	12869	2216		Day2_1_5_ul_robust_test_HeLa_R2	25474	4064		Day2_1_5_ul_robust_test_plasma_R3	2841	336
Day4_1_5_ul_robust_test_CSF_R2	12697	2213		Day2_1_5_ul_robust_test_HeLa_R3	25124	4029		Day2_1_5_ul_robust_test_plasma_R4	2800	336
Day4_1_5_ul_robust_test_CSF_R3	12640	2232		Day2_1_5_ul_robust_test_HeLa_R4	25274	4068		Day2_1_5_ul_robust_test_plasma_R5	2858	310
Day4_1_5_ul_robust_test_CSF_R4	12484	2205		Day2_1_5_ul_robust_test_HeLa_R5	25120	4027		Day2_1_5_ul_robust_test_plasma_R6	2903	317
				Day2_1_5_ul_robust_test_HeLa_R6	25480	4064		Day2_1_5_ul_robust_test_plasma_R7	2840	308
average	12975	2199.88		Day2_1_5_ul_robust_test_HeLa_R7	25374	4042		Day2_1_5_ul_robust_test_plasma_R8	2863	302
CV (%)	2.4	0.974533		Day2_1_5_ul_robust_test_HeLa_R8	25247	4071		Day2_1_5_ul_robust_test_plasma_R9	2814	309
				Day2_1_5_ul_robust_test_HeLa_R9	25188	4035		Day2_1_5_ul_robust_test_plasma_R10	2828	298
				Day2_1_5_ul_robust_test_HeLa_R10	25275	4063		Day3_1_5_ul_robust_test_plasma_R1	2801	307
				Day2_1_5_ul_robust_test_HeLa_R11	25138	4103		Day3_1_5_ul_robust_test_plasma_R2	2829	324
				Day3_1_5_ul_robust_test_HeLa_R1	24064	4067		Day3_1_5_ul_robust_test_plasma_R3	2795	310
				Day3_1_5_ul_robust_test_HeLa_R2	23964	4039		Day3_1_5_ul_robust_test_plasma_R4	2835	318
				Day3_1_5_ul_robust_test_HeLa_R3	24558	4039		Day3_1_5_ul_robust_test_plasma_R5	2813	320
				Day3_1_5_ul_robust_test_HeLa_R4	24641	4046		Day3_1_5_ul_robust_test_plasma_R6	2800	326
				Day3_1_5_ul_robust_test_HeLa_R5	25451	4077		Day3_1_5_ul_robust_test_plasma_R7	2798	324
				Day3_1_5_ul_robust_test_HeLa_R6	25278	4047		Day3_1_5_ul_robust_test_plasma_R8	2782	323
				Day3_1_5_ul_robust_test_HeLa_R7	25202	4052		Day3_1_5_ul_robust_test_plasma_R9	2822	313
				Day3_1_5_ul_robust_test_HeLa_R8	25047	4026		Day3_1_5_ul_robust_test_plasma_R10	2839	312
				Day3_1_5_ul_robust_test_HeLa_R9	25257	4076		Day4_1_5_ul_robust_test_plasma_R1	2819	330
				Day3_1_5_ul_robust_test_HeLa_R10	24953	4052		Day4_1_5_ul_robust_test_plasma_R2	2938	322
				Day3_1_5_ul_robust_test_HeLa_R11	24590	3995		Day4_1_5_ul_robust_test_plasma_R3	2865	323
				Day4_1_5_ul_robust_test_HeLa_R1	23953	4008		Day4_1_5_ul_robust_test_plasma_R4	2949	320
				Day4_1_5_ul_robust_test_HeLa_R2	24168	4035		Day4_1_5_ul_robust_test_plasma_R5	2853	323
				Day4_1_5_ul_robust_test_HeLa_R3	24337	4054		Day4_1_5_ul_robust_test_plasma_R6	2934	317
				Day4_1_5_ul_robust_test_HeLa_R4	24143	4035		Day4_1_5_ul_robust_test_plasma_R7	2933	321
				Day4_1_5_ul_robust_test_HeLa_R5	23788	4013		Day4_1_5_ul_robust_test_plasma_R8	2953	317
				Day4_1_5_ul_robust_test_HeLa_R6	23576	4010		Day4_1_5_ul_robust_test_plasma_R9	2908	328
				Day4_1_5_ul_robust_test_HeLa_R7	22832	3979		Day4_1_5_ul_robust_test_plasma_R10	2900	323
				Day4_1_5_ul_robust_test_HeLa_R8	24354	3959
				Day4_1_5_ul_robust_test_HeLa_R9	24429	4045		average	2876	323.225
				Day4_1_5_ul_robust_test_HeLa_R10	24438	4005		CV(%)	1.9	3.35967
				Day4_1_5_ul_robust_test_HeLa_R11	24462	4012
				average	24821	4040.34
				CV	2.4	0.705967

## Sheet: Fig4E
Data used for calculating the carryover (Fig 4E)
protein intensities from proteinGroups.txt were summed up for a blank and was divided by the same metric of the previous LC-MS run to calculate percent carryover
		Total summed intensity of proteins			Total summed intensity of proteins		Carryover (%)	average carryover (%)
Day1_HeLa_Blank_1		6013875870		Day_1_HeLa_R11	6061056697700		0.0992216	0.0991874
Day2_HeLa_Blank_1		7949476580		Day_2_HeLa_R11	6045678037800		0.13149
Day3_HeLa_Blank_1		8923073840		Day_3_HeLa_R11	5975432696900		0.149329
Day4_HeLa_Blank_1		1019980940		Day_4_HeLa_R11	6104567056700		0.0167085
		Total summed intensity of proteins			Total summed intensity of proteins			average carryover (%)
Day1_CSF_Blank_1		6013875870		Day_1_CSF_R4	8741892142600		0.0687938	0.0682847
Day2_CSF_Blank_1		7949476580		Day_2_CSF_R4	8702918153600		0.0913427
Day3_CSF_Blank_1		8923073840		Day_3_CSF_R4	8812345613600		0.101257
Day4_CSF_Blank_1		1019980940		Day_4_CSF_R4	8683712141400		0.0117459
		Total summed intensity of proteins			Total summed intensity of proteins
								average carryover (%)
Day1_Plasma_Blank_1		20642499580		Day_1_Plasma_R5	5503771861100		0.375061	0.498814
Day1_Plasma_Blank_2		19399922490		Day_1_Plasma_R10	5503060000000		0.35253
Day2_Plasma_Blank_1		34187295100		Day_2_Plasma_R5	5497480000000		0.621872
Day2_Plasma_Blank_2		31309331240		Day_2_Plasma_R10	5581240000000		0.560974
Day3_Plasma_Blank_1		31473446340		Day_3_Plasma_R5	5412340000000		0.581513
Day3_Plasma_Blank_2		26598900840		Day_3_Plasma_R10	5502920000000		0.48336
Day4_Plasma_Blank_1		29190998520		Day_4_Plasma_R5	5460120000000		0.534622
Day4_Plasma_Blank_2		26881084750		Day_4_Plasma_R10	5593460000000		0.480581

## Sheet: Fig5G,FigS6.D
Data used for constructing the correlation plots of pEC50 and pKd(app) values between capLC and nLC setups (Fig 5G, Fig S6.D). Targets are filtered to be EC50<1000nM
Data was retrieved from CurveCurator analysis of proteinGroup.txt files of dose dependant kino-beads pulldown experiments measured on capLC and nLC
Genes	pEC50(capLC)	EC50(capLC) nM	Correction factor	Kdapp(capLC) nM	pKdapp(capLC)			pEC50(nLC)	EC50(nLC) nM	Correction factor	Kdapp(nLC) nM	pKdapp(nLC)
AAK1	6.80199	157.763	0.189156	29.8418	7.52517			6.79733	159.466	0.134173	21.3961	7.66967
ACAD11	6.52516	298.43	0.257561	76.8637	7.11428			6.75857	174.353	0.107571	18.7552	7.72688
AURKA	6.6537	221.974	0.0940995	20.8877	7.68011			6.66906	214.261	0.0857698	18.3772	7.73572
AURKB	7.00949	97.8379	0.176579	17.2761	7.76255			6.95901	109.899	0.14308	15.7244	7.80343
AZI2	6.09844	797.194	0.26646	212.42	6.6728			6.1694	677.014	0.174293	117.999	6.92812
BMP2K	6.65667	220.461	0.374421	82.5451	7.08331			6.62776	235.637	0.339114	79.9077	7.09741
CHEK1	6.03827	915.643	0.235264	215.417	6.66672			6.28568	517.987	0.139563	72.2921	7.14091
CSNK2A2	6.42835	372.946	0.215526	80.3795	7.09485			6.38097	415.942	0.306305	127.405	6.89481
CSNK2B	6.27277	533.613	0.277895	148.288	6.82889			6.28544	518.27	0.253046	131.146	6.88225
EIF3J	6.2642	544.251	0.260266	141.65	6.84878			6.28074	523.919	0.405727	212.568	6.6725
GSK3A	6.99074	102.155	0.161733	16.5219	7.78194			7.00184	99.5782	0.129683	12.9136	7.88895
GSK3B	6.96372	108.713	0.136279	14.8153	7.82929			6.94764	112.813	0.145041	16.3625	7.78615
PAK4	6.17953	661.41	0.204194	135.056	6.86949			6.16378	685.837	0.217187	148.955	6.82695
PDGFRB	6.32758	470.35	0.873489	410.845	6.38632			6.22768	591.993	0.295858	175.146	6.7566
PRKAA1	6.50275	314.231	0.193099	60.6777	7.21697			6.52855	296.107	0.198538	58.7885	7.23071
PRKAG1	6.42667	374.397	0.130604	48.8978	7.31071			6.383	413.996	0.110636	45.803	7.33911
RET	6.63565	231.395	0.0509034	11.7788	7.9289			6.58777	258.36	0.0554669	14.3304	7.84374
RPS6KA4	6.17925	661.833	0.222249	147.092	6.83241			6.19456	638.91	0.135551	86.605	7.06246
SIK2	6.84161	144.008	0.0365676	5.26602	8.27852			6.63547	231.489	0.0409787	9.48612	8.02291
STK10	6.15713	696.419	0.295236	205.608	6.68696			6.07757	836.436	0.22726	190.089	6.72104
TANK	6.13049	740.476	0.318687	235.981	6.62712			6.12569	748.707	0.322446	241.418	6.61723
TBK1	6.18101	659.155	0.17341	114.304	6.94194			6.14284	719.707	0.194464	139.957	6.854
TGFBR1	6.16026	691.419	0.184623	127.652	6.89397			6.31462	484.592	0.114415	55.4445	7.25614
TYK2	6.28108	523.5	0.15162	79.3729	7.10033			6.235	582.098	0.300281	174.793	6.75748
ULK3	6.23109	587.373	0.113909	66.9069	7.17453			6.20864	618.527	0.0818887	50.6504	7.29542
YES1	6.0488	893.724	0.0714106	63.8214	7.19503			6.02204	950.509	0.0706155	67.1207	7.17314
